# Supplementary material for: An English course practice evaluation system based on multi-source mobile information and IoT technology
Source: PeerJ Comput Sci. 2023 Oct 25;9:e1615. doi: 10.7717/peerj-cs.1615 (PMC10702935; doi:10.7717/peerj-cs.1615)
Supplement: Supplemental Information 1 [file peerj-cs-09-1615-s001.zip]

Archive with 15 entries (14 files):
- code/
- code/bleu.py
- code/config.py
- code/dataset.py
- code/decoders.py
- code/demo.py
- code/embedding.py
- code/encoders.py
- code/eval.py
- code/modules.py
- code/preprocess.py
- code/train_attn.py
- code/train_cnn.py
- code/train_rnn.py
- code/utils.py
