# Supplementary material for: An English course practice evaluation system based on multi-source mobile information and IoT technology
Source: PeerJ Comput Sci. 2023 Oct 25;9:e1615. doi: 10.7717/peerj-cs.1615 (PMC10702935; doi:10.7717/peerj-cs.1615)
Supplement: Supplemental Information 1 [file peerj-cs-09-1615-s001.zip › code/config.py]

import os
import torch
import math


class Config(object):

    def __init__(self, data_folder, src_lang, ref_lang):
        self.train_src_path = os.path.join(data_folder, src_lang+'.train')
        self.dev_src_path = os.path.join(data_folder, src_lang+'.dev')
        self.tst_src_path = os.path.join(data_folder, src_lang+'.tst')

        self.train_ref_path = os.path.join(data_folder, ref_lang+'.train')
        self.dev_ref_path = os.path.join(data_folder, ref_lang+'.dev')
        self.tst_ref_path = os.path.join(data_folder, ref_lang+'.tst')

        self.save_path = 'ckpt'
        if not os.path.exists(self.save_path):
            os.mkdir(self.save_path)

        self.cuda = torch.cuda.is_available()
        torch.manual_seed(111)
        if self.cuda:
            torch.cuda.manual_seed(111)

        self.vocab_sizes = [53, 499, 997, 2003]
        self.teaching_ratio = 0.5
        self.epochs = 5
        self.batch_size = 32
        self.beam = 3
        self.word_level = True
        self.grad_clip = 5
        self.lr = 0.00001


class RNNConfig(Config):

    def __init__(self, data_folder, src_lang, ref_lang):
        Config.__init__(self, data_folder, src_lang, ref_lang)

        self.encoder_emb_size = 512 if self.word_level else 128
        self.decoder_emb_size = 512
        self.hid_dim = 500
        self.encoder_layers = 2
        self.decoder_layers = 1
        self.encoder_dropout = 0.1
        self.decoder_dropout = 0.1
        self.batch_size = 16
        self.epochs = 3
        self.grad_clip = 3


class CNNConfig(Config):

    def __init__(self, data_folder, src_lang, ref_lang):
        Config.__init__(self, data_folder, src_lang, ref_lang)

        self.encoder_emb_size = 512 if self.word_level else 128
        self.decoder_emb_size = 512
        self.encoder_kernels = [3] * 9
        self.decoder_kernels = [5] * 5
        self.encoder_dropout = 0
        self.decoder_dropout = 0
        self.batch_size = 8
        self.epochs = 5


class ATTNConfig(Config):

    def __init__(self, data_folder, src_lang, ref_lang):
        Config.__init__(self, data_folder, src_lang, ref_lang)

        self.word_level = False
        self.encoder_emb_size = 256 if self.word_level else 64
        self.decoder_emb_size = 256
        self.hid_dim = 1024
        self.d_k = self.d_v = 32
        self.num_head = 8
        self.num_layers = 6
        self.dropout = 0.1
        self.warmup_steps = 4000
        self.grad_clip = 1
        self.batch_size = 1
        self.epochs = 1
        self.lr = 0.00001


    def lr_schedule(self, epoch):
        self.lr = math.sqrt(1./self.emb_size) * \
                min(math.sqrt(1./epoch), 
                        epoch * math.pow(self.warmup_steps, -1.5))
