# Supplementary material for: An English course practice evaluation system based on multi-source mobile information and IoT technology
Source: PeerJ Comput Sci. 2023 Oct 25;9:e1615. doi: 10.7717/peerj-cs.1615 (PMC10702935; doi:10.7717/peerj-cs.1615)
Supplement: Supplemental Information 1 [file peerj-cs-09-1615-s001.zip › code/dataset.py]

import torch
from torch.utils.data import Dataset, DataLoader
from collections import Counter
import numpy as np
from functools import partial


class NMTDataset(Dataset):

    def __init__(self, src, ref, src_vocab=None, ref_vocab=None):
        self.src, self.src_vocab = self._convert(src, src_vocab)
        self.ref, self.ref_vocab = self._convert(ref, ref_vocab)

        assert len(self.src) == len(self.ref), \
                'sentence pairs must be in the same length.'

        self.src = self._corpus2idx(self.src, self.src_vocab)
        self.ref = self._corpus2idx(self.ref, self.ref_vocab)


    def _vocab_from_corpus(self, corpus):
        vocab = Counter()
        for sent in corpus:
            vocab.update(sent)
        vocab = {w:i+4 for w,i in vocab.items()}
        vocab['<PAD>'] = 0
        vocab['<SOS>'] = 1
        vocab['<EOS>'] = 2
        vocab['<OOV>'] = 3
        return vocab

    
    def _convert(self, corpus, vocab):
        if vocab is None:
            corpus = [['<SOS>'] + sent + ['<EOS>'] for sent in corpus]
            return corpus, self._vocab_from_corpus(corpus)

        vocab = {w:i+4 for w,i in vocab.items()}
        vocab['<PAD>'] = 0
        vocab['<SOS>'] = 1
        vocab['<EOS>'] = 2
        vocab['<OOV>'] = 3

        converted = []
        for sent in corpus:
            converted.append([])
            for w in ['<SOS>'] + sent + ['<EOS>']:
                if w in vocab:
                    converted[-1].append(w)
                else:
                    converted[-1].append('<OOV>')
        return converted, vocab


    def _corpus2idx(self, corpus, vocab):
        corpus_idx = []
        for sent in corpus:
            corpus_idx.append([vocab[w] for w in sent])
        return corpus_idx


    def __len__(self):
        return len(self.src)


    def __getitem__(self, i):
        return self.src[i], self.ref[i]


def collate(samples):
    def _pad_idx(seq):
        lens = [len(s) for s in seq]
        max_len = max(lens)
        for i in range(len(seq)):
            seq[i] = np.pad(seq[i], (0, max_len-len(seq[i])), 
                    'constant', constant_values=0)
        return np.array(seq), np.array(lens, dtype=np.int)

    src, ref = [list(x) for x in zip(*samples)]
    src, src_len = _pad_idx(src)
    order = np.flip(np.argsort(src_len), 0) # sort descendantly
    ref, ref_len = _pad_idx(ref)
    
    return src[order], src_len[order], ref[order], ref_len[order]


NMTDataLoader = partial(
        DataLoader, 
        shuffle=False, 
        collate_fn=collate, 
        drop_last=False)


def load_data(filename):
    data = []
    with open(filename, 'r') as f:
        for line in f:
            data.append(line.strip().split())
    return data
